# Supplementary material for: Multifunctional Roles of Medicinal Plants in the Meat Industry: Antioxidant, Antimicrobial, and Color Preservation Perspectives
Source: Plants (Basel). 2025 Sep 2;14(17):2737. doi: 10.3390/plants14172737 (PMC12430295; doi:10.3390/plants14172737)
Supplement: Supplementary file 1 [file plants-14-02737-s001.zip]

Archive with 2 entries (2 files):
- Supplementary materials Figure S1.pdf
- Supplementary materials Table S1.pdf
